# Supplementary material for: The repeatability of superficial retinal vessel density measurements in eyes with long axial length using optical coherence tomography angiography
Source: BMC Ophthalmol. 2018 Dec 17;18:326. doi: 10.1186/s12886-018-0992-y (PMC6297956; doi:10.1186/s12886-018-0992-y)
Supplement: Supplementary file 1 — Table S1. Raw data of OCTA measurements. This file includes VLD, PD and FAZ values for 3 × 3 mm and 6 × 6 mm scans of all the subjects in this study. (XLSX 32 kb) [file 12886_2018_992_MOESM1_ESM.xlsx]

## Sheet: VLD
Table S1-VLD
						measure1			measure2
Subject	eye	gender	age ranges	AL	diopter	3×3inner	6×6inner	6×6outer	3×3inner	6×6inner	6×6outer
1	od	Male	22-25	24.72	-2.75	22.3	17.7	19.3	22.3	16.4	19
1	os	Male	22-25	24.51	-2.5	22.9	17.7	18.7	23.1	16.6	18
2	od	Female	26-30	25.8	-5.5	18.5	16.5	17.6	19.9	18.4	19.2
2	os	Female	26-30	25.16	-5	21.2	18.3	18.5	20	17.9	19.1
3	od	Male	22-25	26.53	-5.5	18.4	18.5	19.2	17.9	18.2	19
3	os	Male	22-25	26.39	-5	19	15.4	16.1	15.9	13.3	15.7
4	os	Female	26-30	24.17	-1.25	19.7	14.3	17.8	19.7	15.8	18.1
4	od	Female	26-30	24.03	-1	21.5	17.4	19.5	20.3	17.2	19.3
5	os	Male	26-30	24.25	-4	18.7	17.6	18.6	18.8	17.8	18.7
5	od	Male	26-30	24.07	-4	21.2	16.5	18.1	21.2	17.8	19.1
6	od	Female	26-30	26.46	-6.5	19	16.8	16.7	19.4	17.9	18.2
7	od	Male	22-25	26.18	-5.75	19.6	14.9	18.6	18.7	13.8	17.9
7	os	Male	22-25	25.95	-5	18.9	17.3	19.1	18.9	16.3	18.3
8	od	Male	26-30	23.99	0	19.4	16.5	19	19.7	18.3	19.7
8	os	Male	26-30	23.75	0	17.5	15.9	17.1	17	17	19.6
9	od	Female	22-25	26.11	-3.75	17.8	16.7	17.9	17.5	16.9	18.9
9	os	Female	22-25	25.28	-1.25	21.7	16.2	16.4	21.7	16.8	18.4
10	os	Male	31-35	27.34	-5	20.8	17.5	18.1	19.8	18.8	19.4
10	od	Male	31-35	27.27	-5	21.9	17.4	19.2	21.1	18.6	19.6
11	os	Female	26-30	23.58	-2	19	18.3	19.4	21.7	18.3	18.9
11	od	Female	26-30	23.51	-1.75	22	13.8	17.6	21	14.7	17.4
12	od	Female	22-25	24.52	-5.5	21	17.8	19.7	21	17.9	19.4
13	od	Male	22-25	26.77	-8.25	22.7	17.4	19	21.9	18.2	19.6
13	os	Male	22-25	26.41	-7.75	17.8	18.1	18.8	19	15	16.7
14	od	Male	22-25	26.02	-6	18.3	16.4	18.8	20.4	15.5	18.2
14	os	Male	22-25	25.95	-5.75	16.8	13.6	16.3	17.3	14.9	16.4
15	od	Female	22-25	26.96	-8.5	19.8	15.8	16.2	19.7	18.3	19.4
15	os	Female	22-25	26.9	-9.25	18.1	17.2	18.5	17.3	14.7	17
16	os	Female	22-25	24.83	-4.25	22.3	18.3	17.8	22	18.5	18.5
16	od	Female	22-25	24.66	-4.75	23.3	18.7	19.1	22.3	18.6	19.1
17	od	Female	31-35	24.79	-4.25	22.5	18.8	19.8	22.7	18.5	19.4
17	os	Female	31-35	24.52	-3.75	22	19.2	18.9	22.5	17.3	17.6
18	os	Male	22-25	27.88	-6	16.9	12.8	14.7	17.8	16	17.5
18	od	Male	22-25	27.74	-6	18.4	16.8	18.8	19	18	18.9
19	os	Female	26-30	23.95	-2.75	20.2	17.7	17.8	20	17.4	17.8
19	od	Female	26-30	23.83	-2.5	21.7	17.5	18.9	20.9	18	19.3
20	os	Female	22-25	25.19	-3.75	16.4	17.4	18.7	15.6	16.7	17.7
20	od	Female	22-25	24.95	-3.25	20.5	17.1	18.7	20.9	16.61	19.3
21	os	Female	22-25	25.62	-5	20.2	16.1	16.7	20.3	17.3	17.3
21	od	Female	22-25	25.28	-4.5	19.4	18.4	19.1	19.5	18.3	18.7
22	od	Male	22-25	25.09	-2.25	21	18.7	19.7	20.7	18.8	19.8
22	os	Male	22-25	24.54	-1.75	19.8	18.1	18.7	19.7	18.6	18.9
23	od	Female	22-25	25.27	-3.75	21.9	17.6	18.5	21.8	18.9	19.3
23	os	Female	22-25	25.28	-3.75	21.7	17.9	16.9	21.6	17.8	18
24	od	Female	22-25	25.08	-3.5	21.9	19.1	19.3	21.6	17.8	18.6
24	os	Female	22-25	25.27	-3.75	21.9	14	16.8	20.7	14.3	16.1
25	od	Female	22-25	26.61	-5	21.9	18.4	18.2	22.1	15.9	17.2
25	os	Female	22-25	26.43	-4.5	19.6	14.1	16.7	21.5	17.5	16.9
26	od	Male	22-25	27.01	-7.25	21.1	18.3	18.6	23.1	18.5	19.1
26	os	Male	22-25	26.98	-7	21.2	17.6	17.7	21.4	17.5	18.9
27	od	Male	26-30	27.07	-7.25	22.1	12	15.4	21.1	17.6	18.7
27	os	Male	26-30	27.24	-8	21.1	18.1	18.7	21.1	20.1	19.8
28	od	Female	26-30	27.1	-11.5	22.8	18.9	20	20.8	18	18.5
28	os	Female	26-30	27.28	-11.5	21.7	18.5	18.9	19.9	18.3	19
29	od	Female	22-25	26.23	-3.75	23	17.7	19.4	23.1	18.4	19.8
29	os	Female	22-25	26.56	-4.5	21.7	18.5	19.4	20.7	18.1	18.7
30	od	Female	26-30	26.01	-5.5	21.3	16	19.4	21.9	17.7	19.3
30	os	Female	26-30	26.03	-5	22.3	19.1	18.8	20.3	19	19.3
31	od	Male	22-25	26.18	-6	22.1	18.7	19.8	21.8	19.1	20.1
31	os	Male	22-25	26.83	-6.5	22	18.9	19.4	20	19.3	19.3

## Sheet: PD
Table S1-PD
						measure1			measure2
Subject	eye	gender	age ranges	AL	diopter	3×3inner	6×6inner	6×6outer	3×3inner	6×6inner	6×6outer
3	od	Male	22-25	26.53	-5.5	0.33	0.43	0.458	0.323	0.43	0.452
3	os	Male	22-25	26.39	-5	0.332	0.352	0.382	0.283	0.302	0.374
20	os	Female	22-25	25.19	-3.75	0.293	0.404	0.455	0.287	0.392	0.429
20	od	Female	22-25	24.95	-3.25	0.361	0.392	0.445	0.369	0.387	0.46
18	os	Male	22-25	27.88	-6	0.312	0.293	0.342	0.318	0.375	0.416
18	od	Male	22-25	27.74	-6	0.329	0.394	0.446	0.337	0.42	0.447
15	od	Female	22-25	26.96	-8.5	0.343	0.358	0.381	0.345	0.422	0.469
15	os	Female	22-25	26.9	-9.25	0.314	0.396	0.448	0.304	0.345	0.411
13	od	Male	22-25	26.77	-8.25	0.395	0.403	0.457	0.383	0.426	0.474
13	os	Male	22-25	26.41	-7.75	0.326	0.432	0.466	0.35	0.352	0.412
9	od	Female	22-25	26.11	-3.75	0.32	0.394	0.434	0.314	0.395	0.462
9	os	Female	22-25	25.28	-1.25	0.378	0.376	0.397	0.383	0.384	0.444
16	os	Female	22-25	24.83	-4.25	0.387	0.433	0.436	0.394	0.437	0.454
16	od	Female	22-25	24.66	-4.75	0.408	0.437	0.468	0.384	0.441	0.467
12	od	Female	22-25	24.52	-5.5	0.371	0.417	0.467	0.378	0.42	0.46
7	od	Male	22-25	26.18	-5.75	0.361	0.346	0.453	0.339	0.317	0.43
14	od	Male	22-25	26.02	-6	0.324	0.374	0.447	0.316	0.353	0.43
7	os	Male	22-25	25.95	-5	0.339	0.399	0.459	0.341	0.379	0.438
14	os	Male	22-25	25.95	-5.75	0.303	0.317	0.393	0.305	0.345	0.391
21	os	Female	22-25	25.62	-5	0.347	0.371	0.395	0.354	0.399	0.411
21	od	Female	22-25	25.28	-4.5	0.34	0.425	0.45	0.348	0.416	0.443
1	od	Male	22-25	24.72	-2.75	0.386	0.409	0.457	0.397	0.375	0.449
1	os	Male	22-25	24.51	-2.5	0.391	0.412	0.457	0.395	0.384	0.438
2	od	Female	26-30	25.8	-5.5	0.337	0.376	0.417	0.346	0.434	0.463
2	os	Female	26-30	25.16	-5	0.376	0.438	0.45	0.354	0.422	0.46
4	os	Female	26-30	24.17	-1.25	0.343	0.323	0.421	0.347	0.36	0.43
4	od	Female	26-30	24.03	-1	0.373	0.397	0.468	0.348	0.395	0.457
11	os	Female	26-30	23.58	-2	0.333	0.429	0.477	0.369	0.428	0.462
11	od	Female	26-30	23.51	-1.75	0.384	0.304	0.414	0.366	0.331	0.411
6	od	Female	26-30	26.46	-6.5	0.338	0.384	0.391	0.35	0.41	0.426
19	os	Female	26-30	23.95	-2.75	0.354	0.418	0.431	0.353	0.4	0.429
19	od	Female	26-30	23.83	-2.5	0.385	0.411	0.448	0.368	0.416	0.459
8	od	Male	26-30	23.99	0	0.34	0.374	0.451	0.35	0.419	0.468
8	os	Male	26-30	23.75	0	0.31	0.301	0.399	0.304	0.389	0.478
5	os	Male	26-30	24.25	-4	0.335	0.416	0.454	0.331	0.419	0.462
5	od	Male	26-30	24.07	-4	0.374	0.39	0.439	0.373	0.421	0.462
17	od	Female	31-35	24.79	-4.25	0.394	0.451	0.474	0.401	0.444	0.468
17	os	Female	31-35	24.52	-3.75	0.388	0.455	0.462	0.399	0.405	0.426
10	os	Male	31-35	27.34	-5	0.357	0.414	0.441	0.374	0.449	0.474
10	od	Male	31-35	27.27	-5	0.386	0.407	0.463	0.37	0.429	0.473
22	od	Male	22-25	25.09	-2.25	0.366	0.434	0.474	0.364	0.431	0.478
22	os	Male	22-25	24.54	-1.75	0.342	0.422	0.455	0.349	0.43	0.454
23	od	Female	22-25	25.27	-3.75	0.386	0.405	0.438	0.365	0.439	0.464
23	os	Female	22-25	25.28	-3.75	0.386	0.418	0.41	0.381	0.417	0.436
24	od	Female	22-25	25.08	-3.5	0.357	0.441	0.464	0.372	0.41	0.439
24	os	Female	22-25	25.27	-3.75	0.377	0.317	0.394	0.367	0.327	0.38
25	od	Female	22-25	26.61	-5	0.384	0.432	0.423	0.389	0.488	0.33
25	os	Female	22-25	26.43	-4.5	0.34	0.383	0.395	0.369	0.408	0.407
26	od	Male	22-25	27.01	-7.25	0.368	0.423	0.443	0.4	0.422	0.447
26	os	Male	22-25	26.98	-7	0.37	0.411	0.419	0.375	0.404	0.447
27	od	Male	26-30	27.07	-7.25	0.373	0.372	0.46	0.38	0.417	0.461
27	os	Male	26-30	27.24	-8	0.389	0.447	0.452	0.357	0.443	0.464
28	od	Female	26-30	27.1	-11.5	0.378	0.439	0.474	0.381	0.194	0.442
28	os	Female	26-30	27.28	-11.5	0.399	0.408	0.457	0.408	0.433	0.481
29	od	Female	22-25	26.23	-3.75	0.375	0.433	0.467	0.37	0.419	0.451
29	os	Female	22-25	26.56	-4.5	0.391	0.445	0.471	0.36	0.454	0.44
30	od	Female	26-30	26.01	-5.5	0.367	0.272	0.373	0.372	0.282	0.431
30	os	Female	26-30	26.03	-5	0.372	0.323	0.385	0.379	0.327	0.412
31	od	Male	22-25	26.18	-6	0.365	0.425	0.449	0.365	0.414	0.439
31	os	Male	22-25	26.83	-6.5	0.342	0.429	0.462	0.338	0.43	0.44

## Sheet: 3×3FAZ
Table S1-FAZ
subject	eye	age ranges	AL	diopter	3×3measure1	3×3measure2
1	od	22-25	24.72	-2.75	0.26	0.29
1	os	22-25	24.51	-2.5	0.28	0.29
2	od	26-30	25.8	-5.5	0.27	0.25
2	os	26-30	25.16	-5	0.26	0.26
3	od	22-25	26.53	-5.5	0.32	0.29
3	os	22-25	26.39	-5	0.33	0.33
4	os	26-30	24.17	-1.25	0.32	0.33
4	od	26-30	24.03	-1	0.34	0.33
5	os	26-30	24.25	-4	0.26	0.26
5	od	26-30	24.07	-4	0.32	0.3
6	od	26-30	26.46	-6.5	0.26	0.25
7	od	22-25	26.18	-5.75	0.3	0.24
7	os	22-25	25.95	-5	0.34	0.36
8	od	26-30	23.99	0	0.47	0.48
8	os	26-30	23.75	0	0.48	0.48
9	od	22-25	26.11	-3.75	0.17	0.31
9	os	22-25	25.28	-1.25	0.35	0.33
10	os	31-35	27.34	-5	0.21	0.22
10	od	31-35	27.27	-5	0.17	0.16
11	os	26-30	23.58	-2	0.35	0.32
11	od	26-30	23.51	-1.75	0.39	0.37
12	od	22-25	24.52	-5.5	0.23	0.23
13	od	22-25	26.77	-8.25	0.2	0.21
13	os	22-25	26.41	-7.75	0.24	0.28
14	od	22-25	26.02	-6	0.21	0.21
14	os	22-25	25.95	-5.75	0.22	0.3
15	od	22-25	26.96	-8.5	0.48	0.5
15	os	22-25	26.9	-9.25	0.49	0.45
16	os	22-25	24.83	-4.25	0.3	0.31
16	od	22-25	24.66	-4.75	0.32	0.31
17	od	31-35	24.79	-4.25	0.2	0.24
17	os	31-35	24.52	-3.75	0.27	0.29
18	os	22-25	27.88	-6	0.28	0.28
18	od	22-25	27.74	-6	0.35	0.26
19	os	26-30	23.95	-2.75	0.36	0.36
19	od	26-30	23.83	-2.5	0.38	0.38
20	os	22-25	25.19	-3.75	0.33	0.37
20	od	22-25	24.95	-3.25	0.32	0.34
21	os	22-25	25.62	-5	0.14	0.14
21	od	22-25	25.28	-4.5	0.12	0.11
22	od	22-25	25.09	-2.25	0.14	0.18
22	os	22-25	24.54	-1.75	0.15	0.18
23	od	22-25	25.27	-3.75	0.27	0.25
23	os	22-25	25.28	-3.75	0.29	0.3
24	od	22-25	25.08	-3.5	0.35	0.35
24	os	22-25	25.27	-3.75	0.33	0.33
25	od	22-25	26.61	-5	0.29	0.31
25	os	22-25	26.43	-4.5	0.28	0.26
26	od	22-25	27.01	-7.25	0.21	0.23
26	os	22-25	26.98	-7	0.23	0.23
27	od	26-30	27.07	-7.25	0.2	0.16
27	os	26-30	27.24	-8	0.16	0.13
28	od	26-30	27.1	-11.5	0.3	0.27
28	os	26-30	27.28	-11.5	0.24	0.26
29	od	22-25	26.23	-3.75	0.3	0.3
29	os	22-25	26.56	-4.5	0.26	0.34
30	od	26-30	26.01	-5.5	0.23	0.23
30	os	26-30	26.03	-5	0.18	0.18
31	od	22-25	26.18	-6	0.23	0.22
31	os	22-25	26.83	-6.5	0.23	0.25

## Sheet: 6×6FAZ
Table S1-FAZ
subject	eye	age ranges	AL	diopter	6×6measure1	6×6measure2
1	od	22-25	24.72	-2.75	0.34	0.36
1	os	22-25	24.51	-2.5	0.24	0.39
2	od	26-30	25.8	-5.5	0.28	0.27
2	os	26-30	25.16	-5	0.24	0.27
3	od	22-25	26.53	-5.5	0.37	0.33
3	os	22-25	26.39	-5	0.36	0.16
4	os	26-30	24.17	-1.25	0.46	0.36
4	od	26-30	24.03	-1	0.43	0.41
5	os	26-30	24.25	-4	0.27	0.2
5	od	26-30	24.07	-4	0.34	0.32
6	od	26-30	26.46	-6.5	0.25	0.17
7	od	22-25	26.18	-5.75	0.26	0.24
7	os	22-25	25.95	-5	0.33	0.28
8	od	26-30	23.99	0	0.54	0.49
8	os	26-30	23.75	0	0.31	0.51
9	od	22-25	26.11	-3.75	0.39	0.55
9	os	22-25	25.28	-1.25	0.2	0.35
10	os	31-35	27.34	-5	0.21	0.25
10	od	31-35	27.27	-5	0.24	0.15
11	os	26-30	23.58	-2	0.31	0.33
11	od	26-30	23.51	-1.75	0.31	0.39
12	od	22-25	24.52	-5.5	0.25	0.32
13	od	22-25	26.77	-8.25	0.25	0.33
13	os	22-25	26.41	-7.75	0.29	0.26
14	od	22-25	26.02	-6	0.26	0.36
14	os	22-25	25.95	-5.75	0.33	0.27
15	od	22-25	26.96	-8.5	0.51	0.45
15	os	22-25	26.9	-9.25	0.54	0.45
16	os	22-25	24.83	-4.25	0.3	0.28
16	od	22-25	24.66	-4.75	0.29	0.31
17	od	31-35	24.79	-4.25	0.24	0.19
17	os	31-35	24.52	-3.75	0.26	0.29
18	os	22-25	27.88	-6	0.34	0.21
18	od	22-25	27.74	-6	0.35	0.34
19	os	26-30	23.95	-2.75	0.47	0.41
19	od	26-30	23.83	-2.5	0.38	0.36
20	os	22-25	25.19	-3.75	0.35	0.28
20	od	22-25	24.95	-3.25	0.33	0.34
21	os	22-25	25.62	-5	0.14	0.19
21	od	22-25	25.28	-4.5	0.17	0.27
22	od	22-25	25.09	-2.25	0.16	0.2
22	os	22-25	24.54	-1.75	0.11	0.1
23	od	22-25	25.27	-3.75	0.23	0.27
23	os	22-25	25.28	-3.75	0.29	0.38
24	od	22-25	25.08	-3.5	0.3	0.29
24	os	22-25	25.27	-3.75	0.28	0.24
25	od	22-25	26.61	-5	0.3	0.24
25	os	22-25	26.43	-4.5	0.12	0.18
26	od	22-25	27.01	-7.25	0.2	0.19
26	os	22-25	26.98	-7	0.21	0.32
27	od	26-30	27.07	-7.25	0.1	0.18
27	os	26-30	27.24	-8	0.15	0.1
28	od	26-30	27.1	-11.5	0.28	0.32
28	os	26-30	27.28	-11.5	0.21	0.26
29	od	22-25	26.23	-3.75	0.35	0.22
29	os	22-25	26.56	-4.5	0.25	0.34
30	od	26-30	26.01	-5.5	0.36	0.28
30	os	26-30	26.03	-5	0.14	0.23
31	od	22-25	26.18	-6	0.24	0.29
31	os	22-25	26.83	-6.5	0.24	0.18
